# Supplementary material for: Machine learning based personalized promotion strategy of piglets weaned per sow per year in large-scale pig farms
Source: Porcine Health Manag. 2022 Aug 10;8:37. doi: 10.1186/s40813-022-00280-z (PMC9364547; doi:10.1186/s40813-022-00280-z)
Supplement: Supplementary file 1 — Additional file 1: The PSY improvement of each pig farm after the absolute value of 0.5 standard deviation of bottleneck calculated by gradient boosting regressor model. [file 40813_2022_280_MOESM1_ESM.xlsx]

## Sheet: Sheet1
Additional file 1 The PSY improvement of each pig farm after the absolute value of 0.5 standard deviation of bottleneck calculated by gradient boosting regressor model
Farm ID	Bottleneck	Changes	Absolute value of 0.5 standard deviation	PSY improvement
1	Actual stock	-	300.01	0.4248
2	Actual stock	+	300.01	2.7383
3	Actual stock	+	300.01	1.5029
4	Birth weight of piglets	+	0.06	0.3279
5	Birth weight of piglets	+	0.06	1.0093
6	Production days	+	163.6	1.9633
7	Production days	+	163.6	2.1863
8	Production days	+	163.6	0.871
9	Production days	+	163.6	1.8208
10	Production days	+	163.6	0.9705
11	Production days	+	163.6	1.8819
12	Production days	+	163.6	2.11
13	Production days	+	163.6	0.2926
14	Production days	+	163.6	2.5059
15	Production days	+	163.6	0.3307
16	Production days	+	163.6	1.0941
17	Production days	+	163.6	0.7778
18	Production days	+	163.6	1.1276
19	Production days	+	163.6	2.0383
20	Production days	+	163.6	2.0393
21	Production days	+	163.6	0.9057
22	Production days	+	163.6	2.1046
23	Production days	+	163.6	1.1712
24	Production days	+	163.6	0.9757
25	Production days	+	163.6	1.3484
26	Production days	+	163.6	1.3285
27	Production days	+	163.6	0.7096
28	Production days	+	163.6	1.3435
29	Production days	+	163.6	1.2715
30	Production days	+	163.6	0.777
31	Production days	+	163.6	1.9607
32	Production days	+	163.6	1.1114
33	Production days	+	163.6	0.3974
34	Production days	+	163.6	0.6653
35	Production days	+	163.6	2.0211
36	Production days	+	163.6	1.7009
37	Production days	+	163.6	1.8373
38	Production days	+	163.6	0.8395
39	Production days	+	163.6	1.7698
40	Production days	+	163.6	0.9821
41	Production days	+	163.6	1.3437
42	Production days	+	163.6	2.0404
43	Production days	+	163.6	0.4258
44	Production days	+	163.6	0.3345
45	Production days	+	163.6	0.3312
46	Production days	+	163.6	0.7382
47	Production days	+	163.6	1.5149
48	Production days	+	163.6	2.1621
49	Production days	+	163.6	2.2393
50	Production days	+	163.6	1.6849
51	Production days	+	163.6	1.3013
52	Production days	+	163.6	0.8418
53	Production days	+	163.6	1.4779
54	Production days	+	163.6	0.8893
55	Production days	+	163.6	0.9802
56	Production days	+	163.6	1.8188
57	Production days	+	163.6	2.2759
58	Production days	+	163.6	1.9248
59	Production days	+	163.6	0.7504
60	Production days	+	163.6	2.2549
61	Production days	+	163.6	0.7428
62	Production days	+	163.6	0.6273
63	Production days	+	163.6	0.4779
64	Production days	+	163.6	1.3317
65	Production days	+	163.6	0.4866
66	Production days	+	163.6	0.8249
67	Production days	+	163.6	0.6908
68	Production days	+	163.6	0.9894
69	Production days	+	163.6	1.929
70	Production days	+	163.6	1.357
71	Production days	+	163.6	1.5349
72	Production days	+	163.6	1.0456
73	Production days	+	163.6	1.8287
74	Production days	+	163.6	2.392
75	Production days	+	163.6	0.9459
76	Production days	+	163.6	0.5245
77	Production days	+	163.6	0.9934
78	Production days	+	163.6	1.6465
79	Production days	+	163.6	1.7801
80	Production days	+	163.6	1.7843
81	Production days	+	163.6	1.677
82	Production days	+	163.6	1.0947
83	Production days	+	163.6	2.0365
84	Production days	+	163.6	1.2205
85	Production days	+	163.6	1.7216
86	Production days	+	163.6	0.9469
87	Production days	+	163.6	1.4438
88	Production days	+	163.6	1.5072
89	Production days	+	163.6	1.4397
90	Production days	+	163.6	2.1022
91	Production days	+	163.6	0.8773
92	Production days	+	163.6	1.8113
93	Production days	+	163.6	0.8963
94	Production days	+	163.6	2.4469
95	Production days	+	163.6	1.7514
96	Production days	+	163.6	1.6084
97	Production days	+	163.6	2.915
98	Production days	+	163.6	2.0314
99	Production days	+	163.6	1.8433
100	Production days	+	163.6	1.9744
101	Production days	+	163.6	1.4803
102	Production days	+	163.6	1.8736
103	Production days	+	163.6	0.6451
104	Production days	+	163.6	1.5716
105	Production days	+	163.6	2.2147
106	Production days	+	163.6	2.919
107	Farrowing rate	+	0.0406	0.589
108	Farrowing rate	+	0.0406	1.2552
109	Farrowing rate	+	0.0406	1.323
110	Farrowing rate	+	0.0406	1.0421
111	Farrowing rate	+	0.0406	1.2351
112	Farrowing rate	+	0.0406	1.4332
113	Farrowing rate	+	0.0406	1.211
114	Farrowing rate	+	0.0406	1.7642
115	Farrowing rate	+	0.0406	0.4387
116	Farrowing rate	+	0.0406	1.0937
117	Farrowing rate	+	0.0406	1.5031
118	Farrowing rate	+	0.0406	0.7771
119	Farrowing rate	+	0.0406	0.6774
120	Farrowing rate	+	0.0406	0.9367
121	Farrowing rate	+	0.0406	0.4203
122	Farrowing rate	+	0.0406	0.283
123	Farrowing rate	+	0.0406	1.4348
124	Farrowing rate	+	0.0406	1.1377
125	Farrowing rate	+	0.0406	1.3442
126	Farrowing rate	+	0.0406	1.5788
127	Farrowing rate	+	0.0406	0.6226
128	Farrowing rate	+	0.0406	0.7453
129	Farrowing rate	+	0.0406	0.8648
130	Farrowing rate	+	0.0406	0.5997
131	21-day adjusted weight of piglets	+	0.18	0.3363
132	Full load rate	-	0.0458	0.3183
133	Full load rate	-	0.0458	0.3585
134	Full load rate	-	0.0458	0.2769
135	Mating rate within 7 days after weaning	+	0.0699	1.4695
136	Mating rate within 7 days after weaning	+	0.0699	1.4115
137	Mating rate within 7 days after weaning	+	0.0699	2.6698
138	Mating rate within 7 days after weaning	+	0.0699	0.9229
139	Mating rate within 7 days after weaning	+	0.0699	1.9635
140	Mating rate within 7 days after weaning	+	0.0699	1.2568
141	Mating rate within 7 days after weaning	+	0.0699	1.6578
142	Mating rate within 7 days after weaning	+	0.0699	2.949
143	Mating rate within 7 days after weaning	+	0.0699	1.1872
144	Mating rate within 7 days after weaning	+	0.0699	1.1688
145	Mating rate within 7 days after weaning	+	0.0699	1.7703
146	Mating rate within 7 days after weaning	+	0.0699	1.5811
147	Mating rate within 7 days after weaning	+	0.0699	1.3136
148	Mating rate within 7 days after weaning	+	0.0699	1.8725
149	Mating rate within 7 days after weaning	+	0.0699	2.8301
150	Mating rate within 7 days after weaning	+	0.0699	0.684
151	Mating rate within 7 days after weaning	+	0.0699	2.0742
152	Mating rate within 7 days after weaning	+	0.0699	1.9341
153	Mating rate within 7 days after weaning	+	0.0699	2.4023
154	Mating rate within 7 days after weaning	+	0.0699	3.3051
155	Mating rate within 7 days after weaning	+	0.0699	1.6544
156	Mating rate within 7 days after weaning	+	0.0699	0.5013
157	Mating rate within 7 days after weaning	+	0.0699	1.0234
158	Mating rate within 7 days after weaning	+	0.0699	0.6675
159	Mating rate within 7 days after weaning	+	0.0699	1.5291
160	Mating rate within 7 days after weaning	+	0.0699	1.5806
161	Mating rate within 7 days after weaning	+	0.0699	1.4569
162	Mating rate within 7 days after weaning	+	0.0699	1.0291
163	Mating rate within 7 days after weaning	+	0.0699	2.036
164	Mating rate within 7 days after weaning	+	0.0699	1.3301
165	Mating rate within 7 days after weaning	+	0.0699	1.6901
166	Mating rate within 7 days after weaning	+	0.0699	1.678
167	Mating rate within 7 days after weaning	+	0.0699	1.7056
168	Mating rate within 7 days after weaning	+	0.0699	0.7501
169	Mating rate within 7 days after weaning	+	0.0699	1.6257
170	Mating rate within 7 days after weaning	+	0.0699	1.0367
171	Mating rate within 7 days after weaning	+	0.0699	1.2344
172	Mating rate within 7 days after weaning	+	0.0699	1.5495
173	Mating rate within 7 days after weaning	+	0.0699	1.7208
174	Mating rate within 7 days after weaning	+	0.0699	1.2976
175	Mating rate within 7 days after weaning	+	0.0699	1.0235
176	Mating rate within 7 days after weaning	+	0.0699	1.6994
177	Mating rate within 7 days after weaning	+	0.0699	2.3519
178	Mating rate within 7 days after weaning	+	0.0699	2.0228
179	Mating rate within 7 days after weaning	+	0.0699	2.7102
180	Mummified piglet rate	-	0.0036	0.1509
181	Mummified piglet rate	+	0.0036	0.38
182	Non-productive days	+	14.15	1.2394
183	Non-productive days	+	14.15	0.8849
184	Non-productive days	+	14.15	2.9295
185	Non-productive days	+	14.15	0.3453
186	Number of piglets born alive per litter	+	0.4	0.6105
187	Number of piglets born alive per litter	+	0.4	0.7125
188	Number of piglets born alive per litter	+	0.4	1.4529
189	Number of piglets born alive per litter	+	0.4	1.0018
190	Number of piglets born alive per litter	+	0.4	1.0549
191	Number of piglets born alive per litter	+	0.4	1.3892
192	Number of piglets born alive per litter	+	0.4	1.2931
193	Number of piglets born alive per litter	+	0.4	1.1147
194	Number of piglets born alive per litter	+	0.4	1.006
195	Number of piglets born alive per litter	+	0.4	1.2333
196	Number of piglets born alive per litter	+	0.4	1.4012
197	Number of piglets born alive per litter	+	0.4	1.094
198	Number of piglets born alive per litter	+	0.4	0.6968
199	Number of piglets born alive per litter	+	0.4	0.8396
200	Number of piglets born alive per litter	+	0.4	0.7478
201	Number of weaned piglets per litter	+	0.4	0.3288
202	Number of weaned piglets per litter	+	0.4	0.3745
203	Number of weaned piglets per litter	+	0.4	1.5794
204	Number of weaned piglets per litter	+	0.4	1.8345
205	Number of weaned piglets per litter	+	0.4	1.5283
206	Number of weaned piglets per litter	+	0.4	1.3929
207	Number of weaned piglets per litter	+	0.4	1.2971
208	Number of weaned piglets per litter	+	0.4	1.1096
209	Number of weaned piglets per litter	+	0.4	1.3079
210	Number of weaned piglets per litter	+	0.4	1.4974
211	Number of weaned piglets per litter	+	0.4	0.5087
212	Number of weaned piglets per litter	+	0.4	1.2678
213	Number of weaned piglets per litter	+	0.4	1.1609
214	Number of weaned piglets per litter	+	0.4	1.1507
215	Number of weaned piglets per litter	+	0.4	1.6345
216	Number of weaned piglets per litter	+	0.4	1.1475
217	Number of weaned piglets per litter	+	0.4	1.4569
218	Number of weaned piglets per litter	+	0.4	1.1028
219	Number of weaned piglets per litter	+	0.4	1.9599
220	Number of weaned piglets per litter	+	0.4	1.8279
221	Number of weaned piglets per litter	+	0.4	0.3299
222	Number of weaned piglets per litter	+	0.4	1.2979
223	Number of weaned piglets per litter	+	0.4	0.7695
224	Number of weaned piglets per litter	+	0.4	1.1834
225	Number of weaned piglets per litter	+	0.4	0.2221
226	Number of weaned piglets per litter	+	0.4	1.4668
227	Number of weaned piglets per litter	+	0.4	0.8375
228	Number of weaned piglets per litter	+	0.4	0.7107
229	Number of weaned piglets per litter	+	0.4	1.6763
230	Number of weaned piglets per litter	+	0.4	1.0582
231	Number of weaned piglets per litter	+	0.4	1.2123
232	Number of weaned piglets per litter	+	0.4	1.9672
233	Number of weaned piglets per litter	+	0.4	1.1478
234	Number of weaned piglets per litter	+	0.4	1.3137
235	Number of weaned piglets per litter	+	0.4	1.3937
236	Number of weaned piglets per litter	+	0.4	1.3978
237	Number of weaned piglets per litter	+	0.4	0.8753
238	Number of weaned piglets per litter	+	0.4	1.0493
239	Number of weaned piglets per litter	+	0.4	0.7563
240	Number of weaned piglets per litter	+	0.4	1.3551
241	Number of weaned piglets per litter	+	0.4	1.1354
242	Number of weaned piglets per litter	+	0.4	0.3464
243	Number of weaned piglets per litter	+	0.4	1.4663
244	Number of weaned piglets per litter	+	0.4	0.642
245	Number of weaned piglets per litter	+	0.4	1.3586
246	Number of weaned piglets per litter	+	0.4	1.0925
247	Number of weaned piglets per litter	+	0.4	0.544
248	Number of weaned piglets per litter	+	0.4	0.8383
249	Number of weaned piglets per litter	+	0.4	0.8357
250	Number of weaned piglets per litter	+	0.4	1.0574
251	Number of weaned piglets per litter	+	0.4	1.0753
252	Number of weaned piglets per litter	+	0.4	1.0575
253	Number of weaned piglets per litter	+	0.4	1.7435
254	Number of weaned piglets per litter	+	0.4	0.5461
255	Number of weaned piglets per litter	+	0.4	1.0895
256	Number of weaned piglets per litter	+	0.4	1.2451
257	Number of weaned piglets per litter	+	0.4	1.0568
258	Number of weaned piglets per litter	+	0.4	1.0411
259	Number of weaned piglets per litter	+	0.4	1.3584
260	Number of weaned piglets per litter	+	0.4	1.111
261	Designed stock	-	299.9	1.2938
262	Designed stock	-	299.9	1.4505
263	Designed stock	-	299.9	1.8945
264	Designed stock	-	299.9	1.0036
265	Designed stock	-	299.9	1.0467
266	Designed stock	-	299.9	2.3655
267	Designed stock	-	299.9	0.6769
268	Designed stock	+	299.9	2.2272
269	Designed stock	-	299.9	1.5402
270	Designed stock	-	299.9	0.6254
271	Designed stock	+	299.9	0.9291
272	Designed stock	+	299.9	1.7574
273	Designed stock	-	299.9	1.4759
274	Designed stock	-	299.9	0.6085
275	Designed stock	-	299.9	0.9856
276	Designed stock	+	299.9	2.1117
277	Designed stock	-	299.9	0.609
278	Stillbirth rate	-	0.0101	0.2799
279	Total number of piglets per litter	+	0.4	0.3808
280	Total number of piglets per litter	+	0.4	1.2116
281	Weaning to breeding interval	-	4.39	2.5721
282	Weaning to breeding interval	-	4.39	2.3478
283	Weaning to breeding interval	-	4.39	1.6475
284	Weaning to breeding interval	-	4.39	1.9721
285	Weaning to breeding interval	-	4.39	1.8238
286	Weaning to breeding interval	-	4.39	1.4144
287	Weaning to breeding interval	-	4.39	1.5112
288	Weaning to breeding interval	-	4.39	2.057
289	Weaning to breeding interval	-	4.39	1.1602
290	Weaning to breeding interval	-	4.39	1.7645
291	Weaning to breeding interval	-	4.39	1.9506
